# Supplementary material for: A Response Surface Methodology (RSM) Approach for Optimizing the Attenuation of Human IgE-Reactivity to β-Lactoglobulin (β-Lg) by Hydrostatic High Pressure Processing
Source: Foods. 2021 Jul 28;10(8):1741. doi: 10.3390/foods10081741 (PMC8394912; doi:10.3390/foods10081741)
Supplement: Supplementary file 1 [file foods-10-01741-s001.zip]

Archive with 1 entries (1 files):
- foods-1272151-supplementary.pdf
